# Supplementary material for: Mechanisms of ovarian aging in women: a review
Source: J Ovarian Res. 2023 Apr 6;16:67. doi: 10.1186/s13048-023-01151-z (PMC10080932; doi:10.1186/s13048-023-01151-z)
Supplement: Supplementary file 1 — Additional file 1. Genes identified by WES in sporadic POI. Gene list and gene function of 169 identified genes that were found by WES in sporadic POI. [file 13048_2023_1151_MOESM1_ESM.xlsx]

## Sheet: Appendix 1 Genes identified by 
Gene	Gene description	Locus	Biological process	Reference
ABCC5	ATP binding cassette subfamily C member 5	3q27.1	Other	(Tang & Yu, 2020)
ADAMTS1	ADAM metallopeptidase with thrombospondin type 1 motif 1	21q21.3	Ovulation	(Jaillard & Bell et al., 2020)
ADAMTS16	ADAM metallopeptidase with thrombospondin type 1 motif 16	5p15.32	Regulation of the extracellular matrix	(Patiño et al., 2017)
ADAMTS19	ADAM metallopeptidase with thrombospondin type 1 motif 19	5q23.3	Regulation of the extracellular matrix	(Fonseca et al., 2015)
ADAMTSL3	ADAMTS like 3	15q25.2	Regulation of the extracellular matrix	(Tang & Yu, 2020)
AIRE	autoimmune regulator	21q22.3	Other	(Tang & Yu, 2020)
ALMS1	ALMS1 centrosome and basal body associated protein	2p13.1	Other	(Tang & Yu, 2020)
AMH	anti-Mullerian hormone	19p13.3	Follicular development	(Jaillard et al., 2020)
AMHR2	anti-Mullerian hormone receptor type 2	12q13.13	Follicular development	(Li & Zhou et al., 2016; Tucker et al., 2019)
AOX1	aldehyde oxidase 1	2q33.1	Other	(Tang & Yu, 2020)
ARFGAP3	ADP ribosylation factor GTPase activating protein 3	22q13.2	Other	(Tang & Yu, 2020)
ATG7	autophagy related 7	3p25.3	Autophagy	(Delcour et al., 2019; Patiño et al., 2017)
ATG9A	autophagy related 9A	2q35	Autophagy	(Delcour et al., 2019)
ATM	ATM serine/threonine kinase	11q22.3	DNA repair (double-strands breaking repair)	(Liu et al., 2020)
BBS9	Bardet-Biedl syndrome 9	7p14.3	Other	(Tang & Yu, 2020)
BMP15	bone morphogenetic protein 15	Xp11.22	Follicular development, Granulosa cell differentiation and proliferation, Ovulation	(Bouilly et al., 2016)
BMP5	bone morphogenetic protein 5	6p12.1	Granulosa cell differentiation and proliferation	(Patiño et al., 2017)
BMP8B	bone morphogenetic protein 8b	1p34.2	Granulosa cell differentiation and proliferation	(Tang & Yu, 2020)
BMPER	BMP binding endothelial regulator	7p14.3	Follicular development	(Patiño et al., 2017)
BMPR1A	bone morphogenetic protein receptor type 1A	10q23.2	Follicular development	(Patiño et al., 2017)
BMPR1B	bone morphogenetic protein receptor type 1B	4q22.3	Ovulation	(Jaillard et al., 2020; Patiño et al., 2017; Tucker et al., 2019)
BMPR2	bone morphogenetic protein receptor type 2	2q33.1-q33.2	Granulosa cell differentiation and proliferation	(Fonseca et al., 2015; Tang & Yu, 2020)
BNC1	basonuclin 1	15q25.2	Follicular Development	(Liu et al., 2020)
BRD2	bromodomain containing 2	6p21.32	Meiosis	(Patiño et al., 2017)
C14ORF39	chromosome 14 open reading frame 39	14q23.1	Meiosis	(Hou et al., 2022)
C3orf77	testis and ovary specific TOPAZ 1	3p21.31	Meiosis	(Patiño et al., 2017)
CAMSAP2	calmodulin regulated spectrin associated protein family member 2	1q32.1	Other	(Tucker et al., 2019)
CBS	cystathionine beta-synthase	21q22.3	Follicular development	(Y. Qin et al., 2015)
CCNT2	cyclin T2	2q21.3	Other	(Tucker et al., 2019)
CDC25B	cell division cycle 25B	20p13	Meiosis	(Tang & Yu, 2020)
CDC7	cell division cycle 7	1p22.2-p22.1	Mitosis	(Tucker et al., 2019)
CENPI	centromere protein I	Xq22.1	Mitosis	(Tucker et al., 2019)
CNOT6	CCR4-NOT transcription complex subunit 6	5q35.3	Follicular development	(Tang & Yu, 2020)
COL4A6	collagen type IV alpha 6 chain	Xq22.3	Regulation of the extracellular matrix	(Jaillard et al., 2020)
CXCR4	C-X-C motif chemokine receptor 4	2q22.1	Ovulation	(Patiño et al., 2017)
CYP26B1	cytochrome P450 family 26 subfamily B member 1	2p13.2	Granulosa cell differentiation and proliferation	(Patiño et al., 2017; Tang & Yu, 2020)
DCAF1	DDB1 and CUL4 associated factor 1	3p21.2	Follicular development	(Jaillard et al., 2020)
DDI1	DNA damage inducible 1 homolog 1	11q22.3	Other	(Tucker et al., 2019)
DHRS11	dehydrogenase/reductase 11	17q12	Estrogen metabolic process	(Tang & Yu, 2020)
DNAH1	dynein axonemal heavy chain 1	3p21.1	Other	(Tucker et al., 2019)
DNAH6	dynein axonemal heavy chain 6	2p11.2	Other	(Liu et al., 2020)
EIF2B2	eukaryotic translation initiation factor 2B subunit beta	14q24.3	Follicular development	(Liu et al., 2020)
EIF2B3	eukaryotic translation initiation factor 2B subunit gamma	1p34.1	Follicular development	(Jin et al., 2020; Liu et al., 2020)
EIF2B4	eukaryotic translation initiation factor 2B subunit delta	2p23.3	Follicular development	(Liu et al., 2020)
ERCC2	ERCC excision repair 2, TFIIH core complex helicase subunit	19q13.32	DNA repair (nucleotide excision repair)	(Jin et al., 2020; Tang & Yu, 2020)
ERCC6	ERCC excision repair 6, chromatin remodeling factor	10q11.23	DNA repair (nucleotide excision repair)	(Jin et al., 2020; Tang & Yu, 2020)
ERCC6L2	ERCC excision repair 6 like 2	9q22.32	Other	(Tucker et al., 2019)
ESRRB	estrogen related receptor beta	14q24.3	Follicular development	(Tucker et al., 2019)
ESRRG	estrogen related receptor gamma	1q41	Follicular development	(Tucker et al., 2019)
EXO1	exonuclease 1	1q43	DNA repair (DNA mismatch repair)	(Luo et al., 2020)
FANCA	FA complementation group A	16q24.3	DNA repair (DNA cross-link repair)	(Liu et al., 2020; Tang & Yu, 2020; Yang & Zhang et al., 2019)
FANCG	FA complementation group G	9p13.3	Meiosis	(Patiño et al., 2017)
FANCL	FA complementation group L	2p16.1	Meiosis	(Patiño et al., 2017; Tang & Yu, 2020)
FANCM	FA complementation group M	14q21.2	DNA repair	(Jaillard et al., 2020)
FGFR2	fibroblast growth factor receptor 2	10q26.13	Follicular development	(Patiño et al., 2017)
FIGLA	folliculogenesis specific bHLH transcription factor	2p13.3	Follicular development	(Bouilly et al., 2016)
FOXK2	forkhead box K2	17q25.3	Other	(Tucker et al., 2019)
FOXL2	forkhead box L2	3q22.3	Apoptosis	(Bouilly et al., 2016; Liu et al., 2020)
FSHR	follicle stimulating hormone receptor	2p16.3	Follicular development	(Jaillard et al., 2020; Yang & Touraine et al., 2019)
GALT	galactose-1-phosphate uridylyltransferase	9p13.3	Other	(Bouilly et al., 2016)
GATA4	GATA binding protein 4	8p23.1	Granulosa cell differentiation and proliferation	(Patiño et al., 2017)
GATA6	GATA binding protein 6	18q11.2	Follicular development	(Tang & Yu, 2020)
GDF9	growth differentiation factor 9	5q31.1	Granulosa cell differentiation and proliferation	(Bouilly et al., 2016; Jaillard et al., 2020; Patiño et al., 2017; Yang et al., 2019)
GHR	growth hormone receptor	5p13.1-p12	Follicular development	(Liu et al., 2020)
GJA4	gap junction protein alpha 4	1p34.3	Meiosis	(Patiño et al., 2017)
GREM1	gremlin 1, DAN family BMP antagonist	15q13.3	Follicular development	(Patiño et al., 2017; Tucker et al., 2019)
GRIP1	glutamate receptor interacting protein 1	12q14.3	Other	(Tang & Yu, 2020)
HARS2	histidyl-tRNA synthetase 2, mitochondrial	5q31.3	Other	(Yang et al., 2019)
HERC1	HECT and RLD domain containing E3 ubiquitin protein ligase family member 1	15q22.31	Other	(Tucker et al., 2019)
HFM1	helicase for meiosis 1	1p22.2	Meiosis	(Jin et al., 2020; Liu et al., 2020)
HK3	hexokinase 3	5q35.2	Other	(Patiño et al., 2017; Tang & Yu, 2020)
HSD17B4	hydroxysteroid 17-beta dehydrogenase 4	5q23.1	Estrogen metabolic process	(Tang & Yu, 2020)
HTRA3	HtrA serine peptidase 3	4p16.1	Granulosa cell differentiation and proliferation	(Patiño et al., 2017)
INHBC	inhibin subunit beta C	12q13.3	Meiosis	(Patiño et al., 2017)
IPO4	importin 4	14q12	Meiosis	(Patiño et al., 2017)
IRS4	insulin receptor substrate 4	Xq22.3	Other	(Jaillard et al., 2020)
KIT	KIT proto-oncogene, receptor tyrosine kinase	4q12	Regulation of follicular development	(Patiño et al., 2017)
KNTC1	kinetochore associated 1	12q24.31	Mitosis	(Tang & Yu, 2020)
LAMC1	laminin subunit gamma 1	1q25.3	Regulation of the extracellular matrix	(Patiño et al., 2017)
LATS1	large tumor suppressor kinase 1	6q25.1	Follicular development	(Tang & Yu, 2020)
LEPR	leptin receptor	1p31.3	Ovulation	(Patiño et al., 2017; Tang & Yu, 2020)
LHCGR	luteinizing hormone/choriogonadotropin receptor	2p16.3	Follicular development	(Fonseca et al., 2015)
LHX8	LIM homeobox 8	1p31.1	Follicular development	(Bouilly et al., 2016)
LHX9	LIM homeobox 9	1q31.3	Follicular development	(Tang & Yu, 2020)
LMNA	lamin A/C	1q22	Nuclear lamina component	(Tang & Yu, 2020; Yang et al., 2019)
MACF1	microtubule actin crosslinking factor 1	1p34.3	Other	(Jaillard et al., 2020)
MAP3K4	mitogen-activated protein kinase kinase kinase 4	6q26	Other	(Tang & Yu, 2020)
MARF1	meiosis regulator and mRNA stability factor 1	16p13.11	Meiosis	(Yang et al., 2019)
MCM8	minichromosome maintenance 8 homologous recombination repair factor	20p12.3	DNA repair (double-strands breaking repair)	(Jaillard et al., 2020; Jin et al., 2020; Patiño et al., 2017)
MCM9	minichromosome maintenance 9 homologous recombination repair factor	6q22.31	DNA repair (double-strands breaking repair)	(Jin et al., 2020; Liu et al., 2020; Patiño et al., 2017; Tucker et al., 2019; Yang et al., 2019)
MEI1	meiotic double-stranded break formation protein 1	22q13.2	Meiosis	(Patiño et al., 2017)
MLH3	mutL homolog 3	14q24.3	Meiosis	(Patiño et al., 2017)
MOGAT1	monoacylglycerol O-acyltransferase 1	2q36.1	Other	(Tang & Yu, 2020)
MRE11	MRE11 homolog, double strand break repair nuclease	11q21	DNA repair (double-strands breaking repair)	(Tucker et al., 2019)
MSH6	mutS homolog 6	2p16.3	DNA repair (mismatch repair)	(Tang & Yu, 2020)
MTHFR	methylenetetrahydrofolate reductase	1p36.22	Other	(Patiño et al., 2017)
MYO19	myosin XIX	17q12	Other	(Tang & Yu, 2020)
NBL1	NBL1, DAN family BMP antagonist	1p36.13	Follicular development	(Patiño et al., 2017)
NEK8	NIMA related kinase 8	17q11.2	Other	(Tucker et al., 2019)
NLRP11	NLR family pyrin domain containing 11	19q13.42-q13.43	Other	(Tang & Yu, 2020)
NOBOX	NOBOX oogenesis homeobox	7q35	Follicular development	(Bouilly et al., 2016; Li & Wang et al., 2016)
NOS3	nitric oxide synthase 3	7q36.1	Ovulation	(Tang & Yu, 2020)
NOTCH2	notch receptor 2	1p12	Granulosa cell differentiation and proliferation	(Patiño et al., 2017; Tang & Yu, 2020)
NR5A1	nuclear receptor subfamily 5 group A member 1	9q33.3	Sex determination	(Jaillard & Sreenivasan et al., 2020; Yang et al., 2019)
NRIP1	nuclear receptor interacting protein 1	21q11.2-q21.1	Ovulation	(Jaillard et al., 2020)
NTRK3	neurotrophic receptor tyrosine kinase 3	15q25.3	Follicular development	(Tucker et al., 2019)
NUP107	nucleoporin 107	12q15	Sex differentiation	(Jaillard et al., 2020; Tucker et al., 2019)
NUP155	nucleoporin 155	5p13.2	Sex differentiation	(Tucker et al., 2019)
NUP50	nucleoporin 50	22q13.31	Other	(Jaillard et al., 2020)
PADI6	peptidyl arginine deiminase 6	1p36.13	Follicular development	(Patiño et al., 2017)
PARP1	poly(ADP-ribose) polymerase 1	1q42.12	DNA repair	(Jaillard et al., 2020)
PCSK1	proprotein convertase subtilisin/kexin type 1	5q15	Other	(Patiño et al., 2017)
PCSK5	proprotein convertase subtilisin/kexin type 5	9q21.13	Ovulation	(Patiño et al., 2017)
PCSK6	proprotein convertase subtilisin/kexin type 6	15q26.3	Granulosa cell differentiation and proliferation	(Patiño et al., 2017)
PDE3A	phosphodiesterase 3A	12p12.2	Meiosis	(Patiño et al., 2017)
PGAP3	post-GPI attachment to proteins phospholipase 3	17q12	Other	(Tang & Yu, 2020)
PGBD3	piggyBac transposable element derived 3	10q11.23	DNA repair	(Qin et al., 2015)
PGRMC1	progesterone receptor membrane component 1	Xq24	Follicular development	(Tang & Yu, 2020)
PIWIL1	piwi like RNA-mediated gene silencing 1	12q24.33	Meiosis	(Tang & Yu, 2020)
PMM2	phosphomannomutase 2	16p13.2	Other	(Yang et al., 2019)
PNPLA7	patatin like phospholipase domain containing 7	9q34.3	Other	(Jaillard et al., 2020)
POLG	DNA polymerase gamma, catalytic subunit	15q26.1	mtDNA replication	(Jaillard et al., 2020)
PRDM1	PR/SET domain 1	6q21	Meiosis	(Patiño et al., 2017; Tang & Yu, 2020)
PREPL	prolyl endopeptidase like	2p21	Other	(Tucker et al., 2019)
PRLR	prolactin receptor	5p13.2	Follicular development	(Jaillard et al., 2020)
PSMC3IP	PSMC3 interacting protein	17q21.2	Meiosis (meiotic recombination)	(Yang et al., 2019)
PTCH1	patched 1	9q22.32	Granulosa cell differentiation and proliferation	(Patiño et al., 2017)
PTX3	pentraxin 3	3q25.32	Ovulation	(Patiño et al., 2017)
RAD50	RAD50 double strand break repair protein	5q31.1	DNA repair (double-strands breaking repair), Meiosis (meiotic recombination), Telomere maintenance	(Tucker et al., 2019)
RAD51	RAD51 recombinase	15q15.1	DNA repair (double-strands breaking repair)	(Luo et al., 2020)
RAD51C	RAD51 paralog C	17q22	DNA repair (double-strands breaking repair), Meiosis (meiotic recombination), Telomere maintenance	(Tucker et al., 2019)
RAD54L	RAD54 like	1p34.1	DNA repair (double-strands breaking repair), Meiosis (meiotic recombination)	(Tang & Yu, 2020)
REC8	REC8 meiotic recombination protein	14q12	Meiosis	(Bouilly et al., 2016; Tucker et al., 2019)
RSPO1	R-spondin 1	1p34.3	Sex differentiation	(Jaillard et al., 2020)
SALL4	spalt like transcription factor 4	20q13.2	Stem cell maintenance	(Jin et al., 2020; Wang et al., 2019)
SAPCD1	suppressor APC domain containing 1	6p21.33	Other	(Patiño et al., 2017)
SEBOX	SEBOX homeobox	17q11.2	Meiosis	(Patiño et al., 2017)
SGOL2	shugoshin 2	2q33.1	Meiosis	(Jaillard et al., 2020)
SMC1B	structural maintenance of chromosomes 1B	22q13.31	Meiosis	(Bouilly et al., 2016)
SOHLH1	spermatogenesis and oogenesis specific basic helix-loop-helix 1	9q34.3	Oogenesis	(Bouilly et al., 2016; Jaillard et al., 2020; Tang & Yu, 2020)
SOX15	SRY-box transcription factor 15	17p13.1	Other	(Patiño et al., 2017)
SOX3	SRY-box transcription factor 3	Xq27.1	Sex differentiation	(Tucker et al., 2019)
SPIDR	scaffold protein involved in DNA repair	8q11.21	DNA repair (double-strands breaking repair)	(Tang & Yu, 2020)
SPO11	SPO11 initiator of meiotic double stranded breaks	20q13.31	DNA repair (double-strands breaking repair), Meiosis (meiotic recombination)	(Tang & Yu, 2020)
SSH1	slingshot protein phosphatase 1	12q24.11	Other	(Tucker et al., 2019)
STAG1	stromal antigen 1	3q22.3	Meiosis, Mitosis	(Tucker et al., 2019)
STAG3	stromal antigen 3	7q22.1	Meiosis	(Jaillard et al., 2020; Patiño et al., 2017)
STRA8	stimulated by retinoic acid 8	7q33	Meiosis (meiosis activation)	(Tang & Yu, 2020)
SYCE1	synaptonemal complex central element protein 1	10q26.3	Meiosis (synaptonemal complex assembly)	(Hou et al., 2022)
SYCP2L	synaptonemal complex protein 2 like	6p24.2	Meiosis (meiotic nuclear division)	(He et al., 2021)
TAF4B	TATA-box binding protein associated factor 4b	18q11.2	Oogenesis	(Jaillard et al., 2020)
TBP	TATA-box binding protein	6q27	Follicular development	(Tang & Yu, 2020)
TCF21	transcription factor 21	6q23.2	Sex differentiation	(Tang & Yu, 2020)
TG	thyroglobulin	8q24.22	Other	(Jin et al., 2020)
THBS1	thrombospondin 1	15q14	Regulation of follicular development	(Patiño et al., 2017; Tang & Yu, 2020)
TOP3B	DNA topoisomerase III beta	22q11.22	Chromosome segregation	(Tang & Yu, 2020)
TP63	tumor protein p63	3q28	Apoptosis	(Tucker et al., 2019)
TSC1	TSC complex subunit 1	9q34.13	Follicular development	(Patiño et al., 2017)
TSC2	TSC complex subunit 2	16p13.3	Follicular development	(Patiño et al., 2017)
UBR2	ubiquitin protein ligase E3 component n-recognin 2	6p21.1	Meiosis	(Patiño et al., 2017)
UBR4	ubiquitin protein ligase E3 component n-recognin 4	1p36.13	Other	(Tucker et al., 2019)
UMODL1	uromodulin like 1	21q22.3	Granulosa cell differentiation and proliferation	(Patiño et al., 2017; Tang & Yu, 2020)
USP53	ubiquitin specific peptidase 53	4q26	Other	(Tucker et al., 2019)
VCX	variable charge X-linked	Xp22.31	Sex differentiation	(Tang & Yu, 2020)
XPO1	exportin 1	2p15	Follicular deveolopment	(Jaillard et al., 2020)
ZNF462	zinc finger protein 462	9q31.2	Other	(Jaillard et al., 2020)
ZNF729	zinc finger protein 729	19p12	Other	(Tang & Yu, 2020)
ZP1	zona pellucida glycoprotein 1	11q12.2	Follicular development	(Patiño et al., 2017)
